# Supplementary material for: Microwave-Assisted Acid Hydrolysis vs. Conventional Hydrolysis to Produce Sapogenin-Rich Products from Fenugreek Extracts
Source: Foods. 2022 Jun 29;11(13):1934. doi: 10.3390/foods11131934 (PMC9266256; doi:10.3390/foods11131934)
Supplement: Supplementary file 1 [file foods-11-01934-s001.zip]

Archive with 1 entries (1 files):
- foods-1782157-supplementary.pdf
